# Supplementary material for: Comparative Analysis of Within-Host Mutation Patterns and Diversity of Hepatitis C Virus Subtypes 1a, 1b, and 3a
Source: Viruses. 2021 Mar 19;13(3):511. doi: 10.3390/v13030511 (PMC8003410; doi:10.3390/v13030511)
Supplement: Supplementary file 1 [file viruses-13-00511-s001.zip]

Archive with 7 entries (6 files):
- Supplementary Dataset2.xlsx
- __MACOSX/
- __MACOSX/._Supplementary Dataset2.xlsx
- SupplementaryTablesFigures.pdf
- __MACOSX/._SupplementaryTablesFigures.pdf
- Supplementary Dataset1.csv
- __MACOSX/._Supplementary Dataset1.csv
