# Supplementary material for: Comparative Analysis of Within-Host Mutation Patterns and Diversity of Hepatitis C Virus Subtypes 1a, 1b, and 3a
Source: Viruses. 2021 Mar 19;13(3):511. doi: 10.3390/v13030511 (PMC8003410; doi:10.3390/v13030511)
Supplement: Supplementary file 1 [file viruses-13-00511-s001.zip › Supplementary Dataset2.xlsx]

## Sheet: RAV 1a
	Resistant-associated variants investigated in our study
	AA = amino acid, wtNT=reference nucleotide, resNT= resistant nucleotide , Ts= transition mutation, Tv= transversion mutation
	Variant (1a)	Gene	AA position	NT position	Type	wtNT	resNT	Require multiple mutations
1	V36M	NS3	36	3543	Ts	g	a	n
2	V36A	NS3	36	3544	Ts	t	c	n
3	V36G	NS3	36	3544	Tv	t	g	n
4	V36L	NS3	36	3543	Tv	g	c	n
5	T54A	NS3	54	3597	Ts	a	g	n
6	T54S	NS3	54	3598	Tv	c	g	n
7	V55A	NS3	55	3601	Ts	t	c	n
8	Y56H	NS3	56	3603	Ts	t	c	n
9	Q80K	NS3	80	3675	Tv	c	a	n
10	Q80R	NS3	80	3676	Ts	a	g	n
11	S122G	NS3	122	3801	Ts	a	g	n
12	S122R	NS3	122	3803	Tv	c	a,g	n
13	S122D.3801	NS3	122	3801	Ts	a	g	y
14	S122D.3802	NS3	122	3802	Ts	g	a	y
15	S122T	NS3	122	3802	Tv	g	c	n
16	I132V	NS3	132	3831	Ts	a	g	n
17	R155G	NS3	155	3900	Ts	a	g	n
18	R155K	NS3	155	3901	Ts	g	a	n
19	R155T	NS3	155	3901	Tv	g	c	n
20	A156T	NS3	156	3903	Ts	g	a	n
21	A156G	NS3	156	3904	Tv	c	g	n
22	A156V	NS3	156	3904	Ts	c	t	n
23	D168H	NS3	168	3939	Tv	g	c	n
24	D168V	NS3	168	3940	Tv	a	t	n
25	D168T.3939	NS3	168	3939	Ts	g	a	y
26	D168T.3940	NS3	168	3940	Tv	a	c	y
27	D168K.3939	NS3	168	3939	Ts	g	a	y
28	D168K.3941	NS3	168	3941	Tv	c	a,g	y
29	D168L.3939	NS3	168	3939	Tv	g	c	y
30	D168L.3940	NS3	168	3940	Tv	a	t	y
31	D168R.3939	NS3	168	3939	Tv	g	c	y
32	D168R.3940	NS3	168	3940	Ts	a	g	y
33	D168A	NS3	168	3940	Tv	a	c	n
34	D168E	NS3	168	3941	Tv	c	a,g	n
35	D168G	NS3	168	3940	Ts	a	g	n
36	D168Y	NS3	168	3939	Tv	g	t	n
37	I170T	NS3	170	3946	Ts	t	c	n
38	L175M.3960	NS3	175	3960	Tv	c	a	y
39	L175M.3962	NS3	175	3962	Ts	a	g	y
40	K24R	NS5A	24	6346	Ts	a	g	n
41	K24N	NS5A	24	6347	Tv	g	c,t	n
42	M28A.6357	NS5A	24	6357	Ts	a	g	y
43	M28A.6358	NS5A	24	6358	Ts	t	c	y
44	M28V	NS5A	24	6357	Ts	a	g	n
45	M28T	NS5A	24	6358	Ts	t	c	n
46	M28G.6357	NS5A	28	6357	Ts	a	g	y
47	M28G.6358	NS5A	28	6358	Tv	t	g	y
48	Q30H	NS5A	30	6365	Tv	a	t,c	n
49	Q30G.6363	NS5A	30	6363	Tv	c	g	y
50	Q30G.6364	NS5A	30	6364	Ts	a	g	y
51	Q30K	NS5A	30	6363	Tv	c	a	n
52	Q30E	NS5A	30	6363	Tv	c	g	n
53	Q30R	NS5A	30	6364	Ts	a	g	n
54	L31F.6366	NS5A	31	6366	Ts	c	t	y
55	L31F.6368	NS5A	31	6368	Tv	g	c,t	y
56	L31M	NS5A	31	6366	Tv	c	a	n
57	L31I.6366	NS5A	31	6366	Tv	c	a	y
58	L31I.6368	NS5A	31	6368	Ts,Tv	g	t,c,a	y
59	L31V	NS5A	31	6366	Tv	c	g	n
60	S38F	NS5A	38	6388	Ts	c	t	n
61	H58D	NS5A	58	6447	Tv	c	g	n
62	E62L.6459	NS5A	62	6459	Tv	g	c	y
63	E62L.6460	NS5A	62	6460	Tv	a	t	y
64	A92T	NS5A	92	6549	Ts	g	a	n
65	Y93H	NS5A	93	6552	Ts	t	c	n
66	Y93N	NS5A	93	6552	Tv	t	a	n
67	Y93R.6552	NS5A	93	6552	Ts	t	c	y
68	Y93R.6553	NS5A	93	6553	Ts	a	g	y
69	Y93C	NS5A	93	6553	Ts	a	g	n
70	Y93S	NS5A	93	6553	Tv	a	c	n
71	L159F	NS5B	159	8109	Ts	c	t	n
72	E237G	NS5B	237	8344	Ts	a	g	n
73	S282T	NS5B	282	8479	Tv	g	c	n
74	C316Y	NS5B	316	8581	Ts	g	a	n
75	C316F	NS5B	315	8581	Tv	g	t	n
76	C316N.8580	NS5B	316	8580	Tv	t	a	y
77	C316N.8581	NS5B	316	8581	Ts	g	a	y
78	V321I	NS5B	321	8595	Ts	g	a	n
79	V321A	NS5B	321	8596	Ts	t	c	n

## Sheet: RAV 1b
	Variant (1b)	Gene	AA position	NT position	Type	wtNT	resNT	Require multiple mutations
1	V36M.3543	NS3	36	3543	Ts	g	a	y
2	V36M.3545	NS3	36	3545	Tv	t	g	y
3	V36A	NS3	36	3544	Ts	t	c	n
4	V36G	NS3	36	3544	Tv	t	g	n
5	V36L	NS3	36	3543	Tv	g	c	n
6	V36C.3543	NS3	36	3543	Tv	g	t	y
7	V36C.3544	NS3	36	3544	Tv	t	g	y
8	T54A	NS3	54	3597	Ts	a	g	n
9	T54S	NS3	54	3598	Tv	c	g	n
10	V55A	NS3	55	3601	Ts	t	c	n
11	Y56H	NS3	56	3603	Ts	t	c	n
12	Q80K	NS3	80	3675	Tv	c	a	n
13	Q80R	NS3	80	3676	Ts	a	g	n
14	S122G	NS3	122	3801	Ts	a	g	n
15	S122R	NS3	122	3803	Tv	c	a,g	n
16	S122D.3801	NS3	122	3801	Ts	a	g	y
17	S122D.3802	NS3	122	3802	Ts	g	a	y
18	S122T	NS3	122	3802	Tv	g	c	n
19	I132V	NS3	132	3831	Ts	a	g	n
20	R155G	NS3	155	3900	Tv	c	g	n
21	R155K.3900	NS3	155	3900	Tv	c	a	y
22	R155K.3901	NS3	155	3901	Ts	g	a	y
23	R155T.3900	NS3	155	3900	Tv	c	a	y
24	R155T.3901	NS3	155	3901	Tv	g	c	y
25	A156T	NS3	156	3903	Ts	g	a	n
26	A156G	NS3	156	3904	Tv	c	g	n
27	A156V	NS3	156	3904	Ts	c	t	n
28	D168H	NS3	168	3939	Tv	g	c	n
29	D168V	NS3	168	3940	Tv	a	t	n
30	D168T.3939	NS3	168	3939	Ts	g	a	y
31	D168T.3940	NS3	168	3940	Tv	a	c	y
32	D168K.3939	NS3	168	3939	Ts	g	a	y
33	D168K.3941	NS3	168	3941	Tv	c	a,g	y
34	D168L.3939	NS3	168	3939	Tv	g	c	y
35	D168L.3940	NS3	168	3940	Tv	a	t	y
36	D168R.3939	NS3	168	3939	Tv	g	c	y
37	D168R.3940	NS3	168	3940	Ts	a	g	y
38	D168A	NS3	168	3940	Tv	a	c	n
39	D168E	NS3	168	3941	Tv	c	a,g	n
40	D168G	NS3	168	3940	Ts	a	g	n
41	D168Y	NS3	168	3939	Tv	g	t	n
42	V170A	NS3	170	3946	Ts	t	c	n
43	V170T.3945	NS3	170	3945	Ts	g	a	y
44	V170T.3946	NS3	170	3946	Ts	t	c	y
45	M175B	NS3	175	3960	Tv	a	c	n
46	Q24K	NS5A	24	6345	Tv	c	a	n
47	L28M	NS5A	28	6357	Tv	c	a	n
48	L28T.6357	NS5A	28	6357	Tv	c	a	y
49	L28T.6358	NS5A	28	6358	Ts	t	c	y
50	Q30H	NS5A	30	6365	Tv	g	t,c	n
51	Q30G.6363	NS5A	30	6363	Tv	c	g	y
52	Q30G.6364	NS5A	30	6364	Ts	a	g	y
53	Q30K	NS5A	30	6363	Tv	c	a	n
54	Q30E	NS5A	30	6363	Tv	c	g	n
55	L31F.6366	NS5A	31	6366	Ts	c	t	y
56	L31F.6368	NS5A	31	6368	Tv	a	c,t	y
57	L31M.6366	NS5A	31	6366	Tv	c	a	y
58	L31M.6368	NS5A	31	6368	Ts	a	g	y
59	L31I	NS5A	31	6366	Tv	c	a	n
60	L31V	NS5A	31	6366	Tv	c	g	n
61	S38F.6388	NS5A	38	6388	Ts	c	t	y
62	S38F.6389	NS5A	38	6389	Tv	a	t,c	y
63	P58T	NS5A	58	6447	Tv	c	a	n
64	P58R	NS5A	58	6448	Tv	c	g	n
65	Q62L	NS5A	62	6460	Tv	a	t	n
66	A92T	NS5A	92	6549	Ts	g	a	n
67	Y93H	NS5A	93	6552	Ts	t	c	n
68	Y93N	NS5A	93	6552	Tv	t	a	n
69	Y93R.6552	NS5A	93	6552	Ts	t	c	y
70	Y93R.6553	NS5A	93	6553	Ts	a	g	y
71	Y93C	NS5A	93	6553	Ts	a	g	n
72	Y93S	NS5A	93	6553	Tv	a	c	n
73	L159F	NS5B	159	8109	Ts	c	t	n
74	E237G	NS5B	237	8344	Ts	a	g	n
75	S282T	NS5B	282	8479	Tv	g	c	n
76	C316Y	NS5B	316	8581	Ts	g	a	n
77	C316F	NS5B	315	8581	Tv	g	t	n
78	C316N.8580	NS5B	316	8580	Tv	t	a	y
79	C316N.8581	NS5B	316	8581	Ts	g	a	y
80	V321I	NS5B	321	8595	Ts	g	a	n
81	V321A	NS5B	321	8596	Ts	t	c	n

## Sheet: RAV 3a
	Variant (1a)	Gene	AA position	NT position	Type	wtNT	resNT	Require multiple mutations
1	L36M.3543	NS3	36	3543	Tv1	c	a	y
2	L36M.3545	NS3	36	3545	Tv2	t	g	y
3	L36A.3543	NS3	36	3543	Tv2	c	g	y
4	L36A.3544	NS3	36	3544	Ts	t	c	y
5	L36G.3543	NS3	36	3543	Tv2	c	g	y
6	L36G.3544	NS3	36	3544	Tv2	t	g	y
7	L36C.3543	NS3	36	3543	Ts	c	t	y
8	L36C.3544	NS3	36	3544	Tv2	t	g	y
9	T54A	NS3	54	3597	Ts	a	g	n
10	T54S	NS3	54	3598	Tv2	c	g	n
11	V55A	NS3	55	3601	Ts	t	c	n
12	Y56H	NS3	56	3603	Ts	t	c	n
13	Q80K	NS3	80	3675	Tv1	c	a	n
14	Q80R	NS3	80	3676	Ts	a	g	n
15	S122G.3801	NS3	122	3801	Tv2	t	g	y
16	S122G.3802	NS3	122	3802	Tv2	c	g	y
17	S122D.3801	NS3	122	3801	Tv2	t	g	y
18	S122D.3802	NS3	122	3802	Tv1	c	a	y
19	S122T	NS3	122	3801	Tv1	t	a	n
20	I132V	NS3	132	3831	Ts	a	g	n
21	R155G	NS3	155	3900	Ts	a	g	n
22	R155K	NS3	155	3901	Ts	g	a	n
23	R155T	NS3	155	3901	Tv1	g	c	n
24	A156T	NS3	156	3903	Ts	g	a	n
25	A156G	NS3	156	3904	Tv2	c	g	n
26	A156V	NS3	156	3904	Ts	c	t	n
27	Q168H	NS3	168	3941	Tv	g	c,t	n
28	Q168T.3939	NS3	168	3939	Tv1	c	a	y
29	Q168T.3940	NS3	168	3940	Tv1	a	c	y
30	Q168K	NS3	168	3939	Tv1	c	a	n
31	Q168L	NS3	168	3940	Tv2	a	t	n
32	Q168R	NS3	168	3940	Ts	a	g	n
33	Q168E	NS3	168	3939	Tv2	c	g	n
34	I170T	NS3	170	3946	Ts	t	c	n
35	L175M.3960	NS3	175	3960	Tv1	c	a	y
36	L175M.3962	NS3	175	3962	Tv2	t	g	y
37	S24F	NS5A	24	6346	Ts	c	t	n
38	M28A.6357	NS5A	24	6357	Ts	a	g	y
39	M28A.6358	NS5A	24	6358	Ts	t	c	y
40	M28V	NS5A	24	6357	Ts	a	g	n
41	M28T	NS5A	24	6358	Ts	t	c	n
42	M28G.6357	NS5A	28	6357	Ts	a	g	y
43	M28G.6358	NS5A	28	6358	Tv2	t	g	y
44	A30H.6363	NS5A	30	6363	Tv1	g	c	y
45	A30H.6364	NS5A	30	6364	Tv1	c	a	y
46	A30G.6364	NS5A	30	6364	Tv1	c	g	n
47	A30K	NS5A	30	6363	Tv1	c	a	n
48	L31F	NS5A	31	6366	Ts	c	t	n
49	L31M.6366	NS5A	31	6366	Tv1	c	a	y
50	L31M.6368	NS5A	31	6368	Tv2	c	g	y
51	L31I	NS5A	31	6366	Tv1	c	a	n
52	L31V	NS5A	31	6366	Tv2	c	g	n
53	S38F	NS5A	38	6388	Ts	c	t	n
54	P58T	NS5A	58	6447	Tv1	c	a	n
55	P58R	NS5A	58	6448	Tv1	c	g	n
56	P58D.6447	NS5A	58	6447	Tv2	c	g	y
57	P58D.6448	NS5A	58	6448	Tv1	c	a	y
58	S62L.6459	NS5A	62	6459	Ts	t	c	y
59	S62L.6460	NS5A	62	6460	Ts	c	t	y
60	E92K	NS5A	92	6549	Ts	g	a	n
61	Y93H	NS5A	93	6552	Ts	t	c	n
62	Y93N	NS5A	93	6552	Tv1	t	a	n
63	Y93R.6552	NS5A	93	6552	Ts	t	c	y
64	Y93R.6553	NS5A	93	6553	Ts	a	g	y
65	Y93C	NS5A	93	6553	Ts	a	g	n
66	Y93S	NS5A	93	6553	Tv1	a	c	n
67	L159F	NS5B	159	8109	Ts	c	t	n
68	E237G	NS5B	237	8344	Ts	a	g	n
69	S282T	NS5B	282	8479	Tv1	g	c	n
70	C316Y	NS5B	316	8581	Ts	g	a	n
71	C316F	NS5B	316	8581	Tv2	g	t	n
72	C316N.8580	NS5B	316	8580	Tv1	t	a	y
73	C316N.8581	NS5B	316	8581	Ts	g	a	y
74	V321I	NS5B	321	8595	Ts	g	a	n
75	V321A	NS5B	321	8596	Ts	t	c	n
