# Supplementary material for: Comparative Analysis of Within-Host Mutation Patterns and Diversity of Hepatitis C Virus Subtypes 1a, 1b, and 3a
Source: Viruses. 2021 Mar 19;13(3):511. doi: 10.3390/v13030511 (PMC8003410; doi:10.3390/v13030511)
Supplement: Supplementary file 1 [file viruses-13-00511-s001.zip › Supplementary Dataset1.csv]

Sample_ID	MaxDepth	AveDepth	Subtype	Viral_load
D75002	17052	7809.835866	1A	460000.00
D75003	58207	6042.192798	3A	NA
D75004	10286	4733.083787	1A	NA
D75007	58632	6168.292645	3A	NA
D75008	29301	3260.24684	3A	360000.00
D75009	7119	3171.56168	1A	NA
D75010	20806	5312.960314	1A	3000000.00
D75011	30431	8995.688985	1A	7800.00
D75012	17399	5546.749374	1A	11000000.00
D75013	47613	13948.62776	3A	NA
D75015	13251	3288.686045	1A	NA
D75016	12965	3667.97763	1A	NA
D75017	11102	2897.399566	1A	NA
D75018	33188	3296.267532	1A	3700000.00
D75019	19157	2137.411993	1A	NA
D75020	27307	3820.05817	3A	NA
D75021	2406	1498.71619	1A	NA
D75022	10839	5242.646091	1A	NA
D75023	19838	2482.125793	1A	NA
D75024	2612	1426.623722	1A	NA
D75025	19043	4253.030971	1A	NA
D75026	14194	6762.540113	1A	NA
D75027	13578	5991.544899	1A	NA
D75028	11179	4099.624471	1A	NA
D75029	19546	4035.128022	1A	NA
D75030	70332	39459.41818	1A	NA
D75031	10239	4137.089485	1A	NA
D75033	18910	9363.316573	1A	NA
D75035	26243	8991.981961	1A	NA
D75036	20679	3946.882304	1A	2200000.00
D75038	43217	4951.593931	3A	NA
D75043	16060	4782.357556	1A	NA
D75044	17846	4627.209944	1A	NA
D75045	18081	10903.39176	1A	NA
D75046	12881	7123.977392	1B	NA
D75047	3109	1470.59698	1A	NA
D75049	24986	7388.758088	1A	NA
D75050	41329	5615.876471	3A	NA
D75051	13273	4851.79369	1A	NA
D75052	39034	5143.658406	1A	NA
D75053	14287	8318.496507	1A	NA
D75054	16605	5674.778917	1B	530000.00
D75055	28186	16701.73313	1A	NA
D75056	10475	4197.666598	1A	NA
D75057	25693	5142.239093	1A	NA
D75058	51509	8050.270105	1A	NA
D75059	27417	10041.51265	1A	70.00
D75060	13886	5630.776483	1A	20000000.00
D75062	17404	5924.490706	1A	NA
D75063	31248	6268.107288	1A	13000000.00
D75064	36367	10231.47414	1B	1800000.00
D75065	29285	8566.865111	1A	540000.00
D75066	20083	6832.293035	1B	2900000.00
D75073	43930	4148.028104	3A	9300000.00
D75075	12162	3877.249577	1A	14000000.00
D75076	10813	4297.733164	1A	NA
D75077	9093	4268.102356	1B	NA
D75078	9485	2031.15224	3A	9200000.00
D75079	15623	5761.268816	1B	NA
D75080	7867	3262.311255	1A	3200000.00
D75083	13008	4197.807032	1A	8200.00
D75089	11801	5586.680777	1A	NA
D75091	25727	5290.636364	3A	4600000.00
D75092	11361	3661.401163	1A	NA
D75113	6414	3925.081452	1A	NA
D75124	2082	1259.449176	3A	NA
D75129	44927	2956.617942	1A	NA
D75139	3128	1769.086839	1A	960000.00
D75141	14983	5909.702133	1A	9000000.00
D75142	7888	4400.356407	1A	20000000.00
D75143	23294	10182.2123	1A	23000.00
D75145	36657	4730.59027	3A	NA
D75147	5482	2389.00913	1A	NA
D75148	8605	3720.453821	1A	NA
D75150	74093	2163.5599	1B	4000000.00
D75151	12509	5934.024035	1A	700000.00
D75152	22843	7221.489865	1A	480000.00
D75153	12418	6975.192317	1A	NA
D75155	20084	4060.933962	1A	2400000.00
D75156	6838	3050.112674	1A	1500000.00
D75157	12528	4371.765281	1A	3800000.00
D75158	5447	2379.357463	1A	31000000.00
D75160	7788	3999.368556	1A	2300000.00
D75161	12743	4905.973816	1A	17000000.00
D75162	2793	1605.043279	1A	2300000.00
D75164	10349	3949.978523	1A	70000000.00
D75168	29132	4162.35989	1A	2000000.00
D75169	25250	4870.851385	1A	1000000.00
D75173	9378	3383.59335	1B	NA
D75174	70729	17509.99661	3A	230000.00
D75175	9156	2930.633088	1A	NA
D75176	20279	3959.766495	1A	7300000.00
D75177	33830	2309.364581	1A	NA
D75178	22152	3830.018127	1A	NA
D75180	33097	5459.050118	3A	1300000.00
D75183	8488	4313.815881	1A	640000.00
D75185	5794	3383.628677	1A	20000.00
D75186	13510	5485.893384	1A	850000.00
D75187	93661	10464.04052	3A	530000.00
D75188	20361	9349.141847	1A	2500000.00
D75189	30483	13017.57305	1A	5000000.00
D75193	12409	7819.911204	1A	3300000.00
D75194	90701	5243.85061	1A	20000000.00
D75196	76641	10551.15873	3A	4800000.00
D75197	29078	12228.5409	1A	1200000.00
D75198	22250	10868.6926	1A	2600000.00
D75199	67507	11872.26804	3A	2200.00
D75200	29434	14320.1969	1A	200000.00
D75201	22034	11375.31502	1B	18000000.00
D75202	7304	2837.959372	1A	11000000.00
D75203	19938	2610.91779	3A	5000000.00
D75204	36858	5118.267177	3A	26000000.00
D75205	33248	12863.85591	1A	NA
D75206	18461	6709.680308	1A	5100000.00
D75207	3520	1924.069364	1A	NA
D75208	41209	5833.97478	3A	NA
D75209	62106	6275.813047	1A	5100000.00
D75210	30432	8762.761672	3A	NA
D75211	15528	4421.595357	1B	NA
D75215	32404	2395.81075	3A	2000000.00
D75216	13375	7442.70024	1A	NA
D75218	10828	4624.620177	1A	1100000.00
D75219	42377	7886.869628	1A	1700000.00
D75220	11593	1516.263697	1A	15000000.00
D75221	19660	1404.447389	1A	5000000.00
D75222	17119	1526.918675	3A	9500000.00
D75223	21775	5454.878535	1A	40000000.00
D75224	8278	4710.615919	1B	3000000.00
D75225	8874	4166.0047	1A	30000000.00
D75226	17710	16326.24242	1A	560000.00
D75227	91985	4483.142788	1A	4000000.00
D75228	23150	8517.802586	1A	54000000.00
D75229	98105	2074.298013	1A	22000000.00
D75230	5705	2900.742011	1A	7500000.00
D75231	2643	1684.814791	3A	4300000.00
D75232	32825	6302.714647	3A	1800000.00
D75233	15779	3319.089455	1A	2900000.00
D75235	6923	3572.114151	1A	8200000.00
D75236	6498	3226.465522	1A	1400000.00
D75237	55552	4751.658696	1A	NA
D75239	10666	4267.170207	1B	NA
D75240	10063	4500.714042	1B	1400000.00
D75241	6955	3762.583373	1A	2500000.00
D75242	13222	3526.280936	1A	2100000.00
D75243	7297	4443.471765	1A	300000.00
D75245	1477	1104.320078	1A	7600000.00
D75246	42464	4376.116925	3A	NA
D75247	31684	5199.820904	1A	230000.00
D75248	11355	5435.051755	1A	2900000.00
D75249	11180	5764.131346	1A	NA
D75250	2612	1445.306024	3A	4600000.00
D75251	20078	6800.736415	1B	7900000.00
D75252	27344	4060.132041	1A	5000000.00
D75254	7724	3531.394672	1A	NA
D75255	6012	2350.084491	1A	22000000.00
D75257	11291	4779.728957	1A	4800000.00
D75258	11518	5538.784884	1A	4600000.00
D75259	24823	1514.504689	3A	1100000.00
D75260	91266	3495.73913	3A	17000000.00
D75262	8996	3656.373286	1A	NA
D75263	69367	5940.270905	3A	3600000.00
D75264	15546	7227.783203	1A	2600000.00
D75265	14880	6175.913169	1A	NA
D75266	38379	7860.049699	1A	3000000.00
D75267	24836	7284.705427	1A	1400000.00
D75268	14227	4100.070905	1A	5200000.00
D75270	2687	1721.083365	1A	4800000.00
D75271	109756	2956.854702	1A	520000.00
D75272	32094	5018.618744	1A	1000000.00
D75273	12421	4343.715457	1A	3000000.00
D75274	19431	6159.300085	1A	3100000.00
D75275	17353	4243.763797	1A	4100000.00
D75276	8159	3911.776438	1A	1900000.00
D75277	92473	7488.330528	1A	2000000.00
D75280	17113	8376.755843	1A	1000000.00
D75281	9056	4025.070353	1A	850000.00
D75282	16222	8661.637387	1A	9300000.00
D75283	14400	4689.069195	1A	1100000.00
D75284	17136	2662.873414	1A	10.00
D75285	32495	1873.212778	1A	1000000.00
D75286	27623	3475.751814	1A	NA
D75287	89254	50325.18182	1A	880.00
D75288	12008	2980.687844	1A	2000000.00
D75290	21331	8618.734142	1B	NA
D75292	92701	6755.863157	1B	1400000.00
D75293	17103	1873.940622	3A	900000.00
D75294	8911	4754.883521	1A	300000.00
D75296	38352	1756.812007	1A	480000.00
D75297	89254	8410.100271	1A	250000.00
D75299	13012	6460.347368	1A	210000000.00
D75302	19432	7803.494208	1A	3800000.00
D75303	17038	8553.378459	1A	1600000.00
D75305	54191	52501.35484	1A	600.00
D75308	13753	5308.87987	1A	1900000.00
D75309	14328	7347.602173	1A	4000000.00
D75310	10154	6214.156491	1A	1600000.00
D75311	35241	8748.147641	1A	7100000.00
D75312	35846	8280.02956	3A	3300000.00
D75313	38210	2136.354032	1A	2800000.00
D75314	10512	6907.978337	1A	41000000.00
D75315	9252	4051.339369	1B	13000000.00
D75316	80053	10409.40344	1A	120000.00
D75320	4699	2260.03556	1A	3900000.00
D75321	15870	8896.939675	1A	2400000.00
D75322	10395	6864.03243	1A	30000000.00
D75324	31743	8969.782252	1A	1700000.00
D75325	23330	7107.969925	1A	4700000.00
D75327	19126	7083.955055	1B	2000000.00
D75328	17465	6117.631855	1A	50000000.00
D75333	17581	5529.234845	1A	9500000.00
D75335	9542	1414.278505	1A	1400000.00
D75336	24714	6533.194595	1A	590000.00
D75337	15267	6944.318945	1A	65000.00
D75338	21292	5898.843288	1B	9600000.00
D75341	7703	2942.574174	1A	13000000.00
D75343	5523	2212.517725	1A	950000.00
D75344	44832	2140.318499	1A	1300000.00
D75352	15976	4611.468618	1A	1200000.00
D75353	34349	8072.863353	1A	7200000.00
D75355	13921	5545.334099	1A	1700000.00
D75358	29835	10339.53941	1A	10000000.00
D75362	36847	6438.230935	3A	NA
D75365	40969	11538.23261	3A	NA
D75366	16419	7260.613855	1B	NA
D75368	28682	6424.189981	1A	NA
D75369	4922	1618.317545	1A	1500.00
D75370	16273	5335.638772	1A	NA
D75371	20577	5863.420269	1A	NA
D75372	33853	6438.739786	1A	NA
D75373	9946	6008.043628	1A	NA
D75374	60278	9476.669883	3A	NA
D75375	48683	6076.563514	3A	NA
D75376	80773	13016.625	1A	NA
D75377	18111	5907.168476	1A	NA
D75378	43386	6469.600436	1A	NA
D75379	54211	6439.465011	3A	NA
D75381	43758	8788.389112	1A	580000.00
D75382	21804	7960.786155	1A	NA
D75383	4642	2519.834226	1B	NA
D75384	8465	4042.851852	1A	NA
D75385	9044	5198.950697	1A	NA
D75387	33093	8049.477811	1A	NA
D75388	29021	4172.850196	1A	NA
D75389	29164	6973.219422	3A	NA
D75391	53116	7061.344492	1A	NA
D75392	9188	3895.24235	1A	NA
D75393	33194	6000.889338	1A	440000000.00
D75394	36308	9459.441675	1A	830000.00
D75395	12325	3807.177673	1A	65000.00
D75398	6955	4048.588323	1A	200000.00
D75400	5524	2203.058162	1A	240000000.00
D75401	21691	7936.485601	1A	4000000.00
D75402	30593	14822.88041	1A	850000000.00
D75404	50108	5614.83055	3A	4000000.00
D75405	28809	8210.684794	1A	6300000.00
*Viral load nubmers were rounded based on the first non-zero digit to prevent the identification of participants.
